# Supplementary material for: Molecular Characteristics of Community-Associated Staphylococcus aureus Isolates From Pediatric Patients With Bloodstream Infections Between 2012 and 2017 in Shanghai, China
Source: Front Microbiol. 2018 Jun 6;9:1211. doi: 10.3389/fmicb.2018.01211 (PMC5997952; doi:10.3389/fmicb.2018.01211)
Supplement: Supplementary file 1 [file Data_Sheet_1.xls]

## Sheet: Sheet1
Supplement table 1.Molecular characteristics and antibiotic resistance profiles of 78 BSI isolates from pediatric patients.
	Molecular type	Isolates(n)	Antimicrobial resistance	Virulence genes detected	Enterotoxin genes detected
MRSA	ST59	12	FOX(100),DA(83.3),E(83.3),TET(50),P(100),OXA(100)	pvl(41.7),hla(100),hlb(100),hlg2(91.7),bsa(8.3),icaA(100),clfA(100),sdrC(100),sdrD(16.7),sdrE(100),lukE(66.7)	sea(50),seb(100),sec(16.7),sed(8.3),see(8.3),seq(100),sek(100),sep(8.3)
	ST398	5	FOX(100),DA(40),E(40),TET(25),P(100),OXA(100)	pvl(20),hla(100),hlg(100),hlg2(40),bsa(60),icaA(100),clfA(100),sdrC(100),sdrE(40),lukE(60)
	ST88	3	FOX(100),DA(66.7),E(66.7),SXT(33.3),P(100),LEV(33.3),OXA(100)	pvl(66.7),hla(100),hlb(66.7),hlg2(100),icaA((100),clfA(100),sdrC(100),sdrD(66.7),sdrE(66.7),lukE(100)	seb(33.3),sec(33.3),sed(33.3),see(100),sep(100)
	ST1	2	FOX(100),DA(50),E(50),P(100),OXA(100)	hla(100),hlb(100),hlg2(50),icaA((100),clfA(100),sdrC(100),sdrD(100),sdrE(100),bsa(50),lukE(100),tsst(100)	sec(100),seh(50),sek(100),seq(100),sel(100)
	ST188	1	FOX(100),P(100),OXA(100)	hla(100),hlb(100),hlg2(100),icaA((100),clfA(100),sdrC(100),sdrE(100),lukE(100)	sea(100),seb(100),sec(100),sed(100),seq(100),sek(100)
	ST25	1	FOX(100),DA(100),E(100),P(100),OXA(100)	pvl(100),hla(100),hlb(100),hlg2(100),icaA((100),clfA(100),sdrC(100),sdrD(100),sdrE(100),bsa(100),lukE(100)	seb(100),seg(100),sei(100),sem(100),sen(100),seo(100)
	ST30	1	FOX(100),P(100),OXA(100)	pvl(100),hla(100),hlg(100),hlg2(100),icaA((100),clfA(100),sdrC(100),lukE(100)	seg(100),sei(100),sem(100),sen(100),seo(100)
	ST630	1	FOX(100),CIP(100),DA(100),E(100),MOF(100),TET(100),P(100),RD(100),LEV(100),OXA(100),GM(100)	hla(100),hlb(100),hlg2(100),icaA((100),clfA(100),sdrC(100),lukE(100)
	ST72	1	FOX(100),P(100),OXA(100)	hla(100),hlg2(100),icaA((100),clfA(100),sdrC(100),sdrD(100),lukE(100)	sei(100),sem(100),sen(100),seo(100)
MSSA	ST7	11	CIP(9.1),DA(27.3),E(27.3),TET(63.6),P(90.9)	hla(100),hlb(54.5),hlg2(100),icaA((100),clfA(100),sdrC(100),sdrD(100),sdrE(27.3),bsa(18.2),lukE(90.9)	sea(9.1),sec(36.4),sed(9.1),see(81.8),seh(9.1),sei(9.1),sep(81.8)
	ST188	11	CIP(9.1),DA(18.2),E(27.3),TET(9.1),P(90.9)	hla(100),hlb(9.1),hlg2(100),icaA(100),clfA(100),sdrC(100),sdrE(100),lukE(100)	seb(18.2)
	ST5	6	DA(33.3),E(33.3),SXT(16.7),P(100),GM(16.7)	hla(100),hlb(33.3),hlg2(83.3),icaA((100),clfA(100),sdrD(83.3),sdrE(100),lukE(100)	sea(33.3),sec(16.7),sed(66.7),seg(100),sei(66.7),sej(100),sel(16.7),sem(100),sen(100),seo(100)
	ST6	5	DA(40),E(40),P(80)	hla(100),hlb(20),hlg2(100),icaA((100),clfA(100),sdrC(100),sdrD(100),sdrE(100),bsa(100),lukE(100),eta(40)	sea(100),sec(20),sed(20)
	ST398	4	CIP(25),DA(50),E(50),SXT(25),TET(25),P(75)	pvl(25),hla(100),hlb(25),hlg(100),icaA(100),clfA(100),sdrC(75),sdrE(75),lukE(75)
	ST88	3	DA(33.3),E(33.3),TET(33.3),P(100)	pvl(33.3),hla(100),hlb(66.7),hlg2(100),icaA(100),clfA(100),sdrC(100),sdrE(33.3),bsa(33.3),lukE(100)	see(100),sep(100)
	ST1	2	DA(50),E(50),SXT(100),P(100),GM(50)	hla(100),hlb(100),hlg2(100),icaA(100),clfA(100),sdrC(100),sdrD(100),sdrE(100),bsa(50),lukE(100)	sea(50),sec(100),seh(100),sel(50)
	ST121	2	DA(100),E(100),SXT(50),P(100)	hla(100),hlb(50),hlg2(100),icaA((100),clfA(100),lukE(100),eta(50)	seg(100),sei(100),sem(100),sen(100),seo(100)
	ST20	2	DA(50),E(50),P(100)	hla(100),hlg2(100),icaA((100),clfA(100),sdrC(100),sdrD(100),sdrE(100),lukE(100)	seg(100),sei(100),sem(100),sen(100),seo(100)
	ST15	1	DA(100),E(100),P(100)	pvl(100),hla(100),hlg2(100),icaA(100),clfA(100),sdrC(100),sdrD(100),lukE(100)	sed(100)
	ST30	1	DA(100),E(100),P(100)	hla(100),hlb(100),hlg(100),icaA((100),clfA(100),sdrC(100),lukE(100),tsst(100)	sea(100),seg(100),sei(100),sem(100),sen(100),seo(100)
	ST22	1	P(100)	pvl(100),hla(100),hlg(100),icaA((100),clfA(100),sdrD(100),sdrE(100),,lukE(100)	seg(100),sei(100),sem(100),sen(100),seo(100)
	ST26	1	SXT(100),P(100)	hla(100),hlg2(100),icaA(100),clfA(100),sdrC(100),sdrD(100),sdrE(100),bsa(100),lukE(100)	seb(100),seg(100),sei(100),sem(100),sen(100),seo(100)
	ST487	1		hla(100),hlb(100),hlg2(100),icaA(100),clfA(100),sdrE(100),lukE(100)	sed(100),seg(100),sei(100),sej(100),sem(100),sen(100),seo(100)
