# Supplementary material for: Molecular Characteristics of Community-Associated Staphylococcus aureus Isolates From Pediatric Patients With Bloodstream Infections Between 2012 and 2017 in Shanghai, China
Source: Front Microbiol. 2018 Jun 6;9:1211. doi: 10.3389/fmicb.2018.01211 (PMC5997952; doi:10.3389/fmicb.2018.01211)
Supplement: Supplementary file 2 [file Data_Sheet_2.xls]

## Sheet: Sheet1
Supplement table 2. Antimicrobial susceptibility profiles among the molecular types of 78 bloodstream infection Staphylococcus aureus isolates from pediatric patients.
Molecular type	Isolates(n)	FOX(n,%)		CIP(n,%)		DA(n,%)		E(n,%)		SXT(n,%)		MOF(n,%)		TET(n,%)		P(n,%)		RD(n,%)		LEV(n,%)		OXA(n,%)		GM(n,%)
		S	R	S	R	S	R	S	R	S	R	S	R	S	R	S	R	S	R	S	R	S	R	S	R
CC59	12	0(0)	12(100)	9(75)	0(0)	2(16.7)	10(83.3)	2(16.7)	10(83.3)	12(100)	0(0)	12(100)	0(0)	6(50)	6(50)	0(0)	12(100)	12(100)	0(0)	12(100)	0(0)	0(0)	12(100)	12(100)	0(0)
CC188	12	11(91.7)	1(8.3)	9(75)	1(8.3)	10(83.3)	2(16.7)	9(75)	3(25)	12(100)	0(0)	12(100)	0(0)	11(91.7)	1(8.3)	1(8.3)	11(91.7)	12(100)	0(0)	11(91.7)	0(0)	11(91.7)	1(8.3)	12(100)	0(0)
CC7	11	11(100)	0(0)	9(81.8)	1(9.1)	8(72.7)	3(27.3)	8(72.7)	3(27.3)	11(100)	0(0)	11(100)	0(0)	4(36.4)	7(63.6)	1(9.1)	10(90.9)	11(100)	0(0)	10(90.9)	0(0)	11(100)	0(0)	11(100)	0(0)
CC398	9	4(44.5)	5(55.5)	8(88.9)	1(11.1)	5(55.6)	4(44.4）	5(55.6)	4(44.4)	8(88.9)	1(11.1)	9(100)	0(0)	7(77.8)	2(22.2)	1(11.1)	8(88.9)	9(100)	0(0)	8(88.9)	0(0)	4(44.5)	5(55.5)	8(88.9)	0(0)
CC5	7	7(100)	0(0)	6(85.7)	0(0)	5(71.4)	2(28.6)	5(71.4)	2(28.6)	6(85.7)	1(14.3)	7(100)	0(0)	7(100)	0(0)	1(14.3)	6(85.7)	7(100)	0(0)	7(100)	0(0)	7(100)	0(0)	6(85.7)	1(14.3)
CC88	6	3(50)	3(50)	5(83.3)	0(0)	3(50)	3(50)	3(50)	3(50)	5(83.3)	1(16.7)	5(83.3)	0(0)	5(83.3)	1(16.7)	0(0)	6(100)	6(100)	0(0)	5(83.3)	1(16.7)	3(50)	3(50)	6(100)	0(0)
CC6	5	5(100)	0(0)	5(100)	0(0)	3(60)	2(40)	3(60)	2(40)	5(100)	0(0)	5(100)	0(0)	5(100)	0(0)	1(20)	4(80)	5(100)	0(0)	5(100)	0(0)	5(100)	0(0)	5(100)	0(0)
Others	16	10(72.5)	6(37.5)	15(93.7)	1(6.3)	7(43.7)	9(56.3)	7(43.7)	9(56.3)	12(75)	4(25)	15(93.7)	1(6.3)	15(93.7)	1(6.3)	0(0)	16(100)	15(93.7)	1(6.3)	15(93.7)	1(6.3)	10(72.5)	6(37.5)	14(87.5)	2(12.5)
Total	78	51(65.4)	27(34.6)	66(84.6)	4(5.1)	43(55.1)	35(44.9)	42(53.8)	36(46.2)	71(91)	7(9)	76(97.4)	1(1.3)	60(76.9)	18(23.1)	5(6.4)	73(93.6)	77(98.7)	1(1.3)	73(93.6)	2(2.6)	51(65.4)	27(34.6)	74(94.9)	3(3.8)
